# Supplementary material for: Fungi Can Be More Effective than Bacteria for the Bioremediation of Marine Sediments Highly Contaminated with Heavy Metals
Source: Microorganisms. 2022 May 9;10(5):993. doi: 10.3390/microorganisms10050993 (PMC9145406; doi:10.3390/microorganisms10050993)
Supplement: Supplementary file 1 [file microorganisms-10-00993-s001.zip]

Archive with 1 entries (1 files):
- microorganisms-1663523-supplementary.pdf
